# Supplementary material for: To bead or not to bead: A review of Pseudomonas aeruginosa lung infection models for cystic fibrosis
Source: Front Physiol. 2023 Feb 7;14:1104856. doi: 10.3389/fphys.2023.1104856 (PMC9942929; doi:10.3389/fphys.2023.1104856)
Supplement: Supplementary file 1 [file Table1.XLSX]

## Sheet: Full version 
Mode of Infection	Planktonic/beads	Species	CF/non CF	Strain	CFU (/µ)			Volume delivered (µl)	CFU (ml)			Lab or Clincal Isolate	Strain	Duration	Year	Author	Ref
Tracheotomized	Agar beads	Rat	Non-CF	SD	10000			50	1000000			Isolate	DGS and DGM (mucoid)	3, 7, 14, 21, 28, 35 days	1979	Cash	{Cash, 1979 #56}
Tracheotomized	Agar beads	Mouse	Non-CF	Swiss CD1	1000	to	2000	50	20000	to	40000	Isolate	PA 2192 (muciod and non-mucoid)	10 or 21 days	1987	Starke	{Starke, 1987 #39}
Tracheotomized	Agar beads	Mouse	Non-CF	C57BL/6	65000			50	13000000			Isolate	PA M57-15	3h, 1,2, 3, 4, 7, 10 days	2000	van Heeckeren	{Van Heeckeren, 2000 #59}
Intranasal	Planktonic	Mouse	Both	BALB/c, C57BL/6 and CF strains F508 cftr, S489X cftr	10000000	to	20000000	10	1000000000	to	2000000000	Both	PA01, 149, 324 (non-mucoid isolates). 6294FRD1 (muciod isolate)	4.5 hours	2001	Schroeder	{Schroeder, 2001 #41}
Orotracheal	Planktonic	Mouse	Both	BALB/c, C57BL/6 and CF strains F508 cftr, S489X cftr	10000000	to	20000000	20 - 50	500000000	to	1000000000	Both	PA01, 149, 324 (non mucoid isolates). 6294FRD1 (muciod isolate)	4.5 hours	2001	Schroeder	{Schroeder, 2001 #41}
Tracheotomized	Planktonic	Mouse	Non-CF	IL10 KO mice and WT (C57Bl/10J)	5000000			20	100000000			Isolate	M57-15	2, 4,6 and 8 days	2002	Chmiel	{Chmiel, 2002 #62}
Drinking water	Planktonic	Mouse	Both	FABP-CFTR and C57BL/6					20000000			Both	PA14, PA01, N6, N13, FD-RD-1 (mucoid)	5-7 days (30 weeks)	2003	Coleman	{Coleman, 2003 #10}
Tracheotomized	Agar beads	Mouse	Non-CF	C57BL/6	1000000	to	10000000	50	20000000	to	200000000	Lab	PAO1	1, 3, 7, 14, 28 days	2005	Bragonzi	{Bragonzi, 2005 #82}
Tracheotomized	Alginate beads	Rat	Non-CF	Lewis rats	1000000000			100	10000000000			Isolate	NH57388A	3, 5, 7, 10 days	2005	Song	{Song, 2005 #76}
Tracheotomized	Agar beads	Mouse	Non-CF	BALB/C, DBA/2, C57Bl/6 and A/J	200000	to	1000000	50	40000000	to	20000000	Isolate	508	1, 4, 6, 14 days	2005	Dagenais	{Dagenais, 2005 #95}
Tracheotomized	Planktonic	Mouse	Both	FABP-CFTF or BALB/c	100000000	to	1000000000	40	2500000000		25000000000	Both	PA01, PA mucoid NH57388A or non-mucoid NH57388B and NH57388C	13 days	2005	Hoffmann	{Hoffmann, 2005 #17}
Tracheotomized	Planktonic	Mouse	Both	CF-KO (B6.129P2.Cftr tmtUnc) and WT	3000000	to	4000000	20	150000000	to	200000000	Isolate	PA M57-15	2, 4, 6 days	2006	Saadane	{Saadane, 2006 #12}
Intranasal	Planktonic	Mouse	Both	FABP-CFTR and WT	100000	to	1000000000	20	5000000	to	50000000000	Isolate	PA M57-15	3h - 13 days	2006	van Heeckeren	{van Heeckeren, 2006 #13}
Intubation	Agar beads	Rat	Non-CF	SD	1000000	to	5000000	120	8300000	to	42000000	Both	PA01, PA14 and LESB58	1, 3, 7, 14 days	2008	Kukavica-Ibruji	{Kukavica-Ibrulj, 2008 #21}
Tracheotomized	Agar beads	Mouse	Non-CF	C57BL/6	1000000	to	2000000	50	20000000	to	40000000	Both	PA01, PA14, 5 environmental PA strains and 25 isolates	14 days	2009	Bragonzi	{Bragonzi, 2009 #48}
Tracheotomized	Agar beads	Mouse	Non-CF	C57BL/6NCrlBR	2000000			50	40000000			Isolate	RP73	14 days	2010	Rejman	{Rejman, 2010 #97}
Intubation	Agar beads	Rat	Non-CF	SD	100000			Not stated				Lab	PA01V	2, 5, 7 days	2011	Growcott	{Growcott, 2011 #20}
Orotracheal	Planktonic	Mouse	Both	FABP-CFTR, CFTR KO and WT	600000			30	20000000			Isolate	TBCF10839	multiple time points up to 8 days	2011	Munder	{Munder, 2011 #7}
Tracheotomized	Planktonic	Mouse	Non-CF	C57BL/6	100000	to	1000000000	50	2000000	to	20000000000	Isolate	AA2, AA43, AA44, KK1, KK2, KK71, KK72, MF1 and MF51	12, 24 and 48 h	2012	Lore	{Lorè, 2012 #49}
Tracheotomized	Alginate beads	Mouse	Non-CF	BALB/c				NA	660000000	to	710000000	Isolate	PA0579	1, 2, 3, 5, 6 days	2012	Christophersen	{Christophersen, 2012 #66}
Tracheotomized	Agar beads	Mouse	Non-CF	C57BL/6	1000000	to	5000000	50	20000000	to	100000000	Both	PAO1 and RP73	3, 7, 14, 28 days	2014	Facchini	{Facchini, 2014 #55}
Orotracheal	Planktonic	Mouse	Non-CF	C3H/HeN	2000000			30	66000000			Isolate	TBCF10839lux	multiple time points up to 8 days	2014	Munder	{Munder, 2014 #19}
Orotracheal	Planktonic	Mouse	Non-CF	C3H/HeN	200000000			30	6600000000			Isolate	D8A6lux	multiple time points up to 8 days	2014	Munder	{Munder, 2014 #19}
Tracheotomized	Agar beads	Mouse	Non-CF	C57BL/6	1000000	to	2000000	50	20000000	to	40000000	Isolate	AA43	28 days	2016	Lore	{Lorè, 2016 #99}
Tracheotomized	Alginate beads	Mouse	Non-CF	BALB/c	100000000			40	2500000000			Both	PAO1 and NH57388A	12, 24, 72 h and 7 days	2016	Hengzhuang	{Hengzhuang, 2016 #84}
Tracheotomized	Planktonic	Mouse	Non-CF	BALB/c	5000000000			40	125000000000			Both	PAO1 and NH57388A	12, 24, 72 h and 7 days	2016	Hengzhuang	{Hengzhuang, 2016 #84}
Tracheotomized	Agar beads	Mouse	Non-CF	C57BL/6	1000000			50	20000000			Isolate	NH57388A	2 weeks	2016	Bayes	{Bayes, 2016 #8}
Tracheotomized	Planktonic	Mouse	Both	C57BL/6, B6.FVB, FABP-CFTR and WT	5000000			50	100000000			Isolate	AA2, AA43, AA44, KK1, KK2, KK71 and KK72	12 hours, 1 and 2 days	2016	Cigana	{Cigana, 2016 #18}
Tracheotomized	Agar beads	Mouse	Both	C57BL/6, B6.FVB, FABP-CFTR and WT	1000000	to	2000000	50	20000000	to	40000000	Isolate	AA2, AA43, AA44, KK1, KK2, KK71 and KK72	2, 14, 28 and 90 days	2016	Cigana	{Cigana, 2016 #18}
Tracheotomized	Agar beads	Mouse	Non-CF	C57BL/6	1000000	to	2000000	50	20000000	to	40000000	Both	PA14, AA2, AA43	7, 13 or 21 days	2018	Cigana	{Cigana, 2018 #23}
Tracheotomized	Planktonic	Mouse	Non-CF	C57BL/6	5000000			50	100000000			Isolate	AA2	6 hours	2018	Lore	{Lorè, 2018 #100}
Tracheotomized	Agar beads	Mouse	Non-CF	C57BL/6	1000000	to	2000000	50	20000000	to	40000000	Isolate	AA43	28 days	2018	Lore	{Lorè, 2018 #100}
Tracheotomized	Agar beads	Mouse	Both	CF (F508del), CF/Hdac6, Hdac6 and WT	25000			50	500000			Isolate	PA M57-15 (mCH)	1, 3 and 5 days	2019	Rosenjack	{Rosenjack, 2019 #98}
Tracheotomized	Agar beads	Mouse	Both	FABP-CFTR and WT	1000000			50	20000000			Isolate	PA MDR-RP73	6 days	2019	Cutone	{Cutone, 2019 #14}
Tracheotomized	Planktonic	Mouse	Non-CF	C57BL/6NCrlBR	1000000			50	20000000			Lab	PAO1	6 hours	2020	Cigana	{Cigana, 2020 #92}
Tracheotomized	Agar beads	Mouse	Non-CF	C57BL/6NCrlBR	500000			50	10000000			Isolate	MDR-RP73	7 and 14 days	2020	Cigana	{Cigana, 2020 #92}
Intranasal	Planktonic	Mouse	Non-CF	Scnn1B-Tg (B-ENaC) BALB/c and WT	100000	to	5000000	50	2000000	to	100000000	Both	PA 01 and 3 isolates (non-mucoid - CF001, CF002, mucoid - CF1188)	3, 7 and 12 days	2020	Brao	{Brao, 2020 #81}
Tracheotomized	Agar beads	Mouse	Non-CF	C57BL/6NCrlBR	560000	or	300000	50	11000000	or	6000000	Both	PAO1 , RP45 and RP73	2 and 7 days	2021	Cigana	{Cigana, 2021 #101}
Orotracheal	Agar beads	Rat	Both	CFTR KO (SD-CFTRtm1sage) and WT	3000000			300	10000000			Isolate	PA M57-15	3, 7, 14 and 28 days	2022	Henderson	{Henderson, 2022 #88}
